# Supplementary material for: Translational Results of Zo-NAnTax: A Phase II Trial of Neoadjuvant Zoledronic Acid in HER2-Positive Breast Cancer
Source: Int J Mol Sci. 2022 Dec 8;23(24):15515. doi: 10.3390/ijms232415515 (PMC9779412; doi:10.3390/ijms232415515)
Supplement: Supplementary file 1 [file ijms-23-15515-s001.zip]

Archive with 1 entries (1 files):
- ijms-1994329-supplementary.pdf
